# Supplementary material for: Theoretical Design of Tellurium-Based Two-Dimensional Perovskite Photovoltaic Materials
Source: Molecules. 2024 Jul 2;29(13):3155. doi: 10.3390/molecules29133155 (PMC11243364; doi:10.3390/molecules29133155)
Supplement: Supplementary file 1 [file molecules-29-03155-s001.zip]

Archive with 1 entries (1 files):
- molecules-3073591-supplementary.pdf
